# Supplementary material for: Discovery and Transcriptional Profiling of Penicillium digitatum Genes That Could Promote Fungal Virulence during Citrus Fruit Infection
Source: J Fungi (Basel). 2024 Mar 22;10(4):235. doi: 10.3390/jof10040235 (PMC11051341; doi:10.3390/jof10040235)
Supplement: Supplementary file 1 [file jof-10-00235-s001.zip]

Archive with 2 entries (2 files):
- tabla S1 oligos.pdf
- table S2 list genes.pdf
